# Supplementary material for: Identification of a stable major-effect QTL (Parth 2.1) controlling parthenocarpy in cucumber and associated candidate gene analysis via whole genome re-sequencing
Source: BMC Plant Biol. 2016 Aug 23;16(1):182. doi: 10.1186/s12870-016-0873-6 (PMC4995632; doi:10.1186/s12870-016-0873-6)
Supplement: Additional file 1: Table S1. — Analysis of variances (ANOVA) for parthenocarpy in F2:3 from two-season experiments Table S2. Information of SSR and InDel markers mapped on the EC1 × 8419 s-1 F2 genetic map and high-resolution map. Table S3. Statistics of genetic map constructed in this study. Table S4. Information of 21 inbred lines of cucumber. Table S5. Information of total reads, re-sequencing data quality and sequence variations of EC1 and 8419 s-1. Table S6. List of 57 candidate genes within the main-effect QTL Parth2.1 region. Table S7. Annotations and fold values of DEG within Parth2.1 and primers used for qRT-PCR. (XLS 269 kb) [file 12870_2016_873_MOESM1_ESM.xls]

## Sheet: Table S1
source of variations	ss	df	mean square	F value	Pr〉F
family(F)	103090	122	845.003	6.85	<.0001
season(S)	867.741	1	867.741	7.03	0.0167
F×S	24362.9	122	199.696	1.62	<.0001
Residuals	217600	1764	123.356

## Sheet: Table S2
Loci	Chr	9930 position	forward primer	reverse primer
SSR15108	Chr1	1488444	CCGAAGATTTTAATGGGAGGA	CAGCCGAGACAATCAAACAA
SSR23757	Chr1	1919478	TTCGCCTTTACTTCCTTCCA	CGGCAAAATTCCTCCATTTA
SSR20705	Chr1	2136000	CCTTTCCTTACCCATCCCAT	ACCCATTTGAATCAGCTTCG
SSR20760	Chr1	2921540	TTACCCTCTCCGAGACTCACA	GAAATGTTTGGGGACGAATG
SSR10018*	Chr1	4163867	CTTTTGTTCTTGTGGAATGTGA	ATTTGGGGATGGAGAGGTTC
SSR16130	Chr1	4642644	TGCCACAGGGATTCCTTCTA	TGAAACCCATTTGAGATCTCTTC
UW085396	Chr1	5686805	AAAATGAAATTCAATGTAGAGTGACC	AGGGAAAGCCGAATAGAAGG
SSR16881	Chr1	6858401	CCCTCTCAACATTTTCCACAA	CGAGGAGACTTGATGGGATG
SSR16869	Chr1	7463699	GAAAACATGAAGGCCGTTGT	CCATTTGTCAGTGCCTTTCA
SSR10134	Chr1	8146549	CCAAAACCAAAAGCAAAATCC	AAATTTGCCAGGAACACCAG
UW084148	Chr1	12255467	TGAAAAACAGTTGAAGTGAGTGAG	TCCTTAGCGACTCTCCTCCA
SSR15755	Chr1	12462609	GTGCCTCAGTCGGTTTTGTT	GGGAGGGGAAGGATTCAATA
UW000100	Chr1	12301354	CAAAATTTGTAGCCGGTTGG	GTGGTTGCATTGGCTCAAGT
SSR04278	Chr1	13097369	GAGGGAAGAAAATTGAAAGCAA	CCGATAGTGTCAGCCCACTT
UW039642	Chr1	13169906	AAGAAGATGGTGATGGTGGC	AAAAACCAGAGATTGAGCCG
UW084542	Chr1	13568351	CTGCTTCTTCCCATCCAATG	TCAATCCAAACAGACATTTTCG
SSR12331	Chr1	14165488	TCGAACACAGGGAATTGATG	CACTTTGTCTACCTCCTCATGTTC
SSR04805	Chr1	not found	TCATGTCAAGCGAAGGAAGA	TACTGTCCGAACGTGTTCCA
SSR00231	Chr1	18724051	GAGGTTGGGAAATTGGGAAT	TATTCAAACACAAAGCCCGC
SSR18530	Chr1	18981073	CCACAGTCCCACACACAAAG	GGCGTTTTGTGAAGACAGATT
UW375302	Chr1	19608853	GATTTGGCTAATGGGGTTTC	ATCGGAGGGCAAAATTCTTA
UW085142	Chr1	22693323	CTTTCTCCCACCGATTTGAA	TTTTCCGGCGAGTTAAAGAA
SSR22638	Chr1	24682971	TGTGTAAGATTTTTATTGGATGCC	CTGAGCTTGATCAATTCCTTCA
SSR16695	Chr1	24649453	CACAATCCCACGAAGAACAA	TGCAATTATGGCAAATCAAAA
SSR00262*	Chr1	25851689	CCGTTGGTCTTGGACTCTCA	TGTAAAAGTGATCAGGAGGGTCT
UW085377	Chr1	27576738	CATTTTTCACCATTCTTCATTCTCA	TTTGGTTGAAGGGAGAAAGC
SSR24036*	Chr2	not found	AAGCTAAATTTATGAAATGAATGACG	TCATAAGTTAGGATTTGCACTTATTTT
SSR00684*	Chr2	3255765	AAGGCCAAAAGACTATGCGA	CATCCCTTGCATCTCCACTT
SSR03070	Chr2	3669252	GCTAACACTACCCGCTGCTT	AACAGAAAGAGAATCGGGGG
SSR16226	Chr2	3698083	TTAAAATTCCCAACGGAAACC	TGATGGGAGAAAGGTAAACAAGA
UW084793*	Chr2	4720375	CAAAGCATTGTGTGATGGTC	TTACTTCCCATGGTCCAGGT
SSR13532*	Chr2	5647374	AAACCCAAGAATTGTAAACCCA	TGATCCATTTCTATTCCTAACATTGA
SSR22083*	Chr2	6234833	TTATGCAACCATTGGAGAAGG	TGATTTGTTGTCTGTGCCAA
SSR22338	Chr2	8728072	GGTGGATGAAGAGGGGAAAT	TACTCCTTCCTTCGCCCTTT
SSR20132	Chr2	9222847	GAGTGCGACCTGAGGAAGAC	GTTTTGTTGAATTGGGTGGG
UW084409	Chr2	12460650	TTTTGGGTATATATGCATGAGAGATG	ATTGGGTGATTAGTTAAATTATAGCAT
SSR07108	Chr2	12615658	TAAGCAATTCCAGGAGAGGG	GTTCTTTGATGGGTGCCTGT
UW085299	Chr2	13384729	TTCTGGCTCAGAGTATGTGTCAA	CAAGTTTCTCACTTGTTCGAAGG
SSR10518	Chr2	13900919	TCTAATTCGCTCCGGATGAT	TTGCAGCGAACAATCCTGTA
SSR02539	Chr2	13768815	AAAAATGATCAGCTCGATGAAA	GCAAGCGCTTTCCAATCTAT
SSR15172	Chr2	14689816	GGTGTGGGTTATTTTGGCAC	GAAGAAATCAAAGAGGGGGC
UW082747	Chr2	not found	TTGAGAGTACTTAACAACAAAAAGGTG	GACATGTCGTTTTGTGGGTG
SSR19430*	Chr3	5571908	TATGGCGAAGAAGCTTTGCT	AGGGGGATCTTGCCTCTAAA
UW085052	Chr3	7234728	TCATTATCACGCGTTTGACTTT	CAGAGGATTCCATCATTCCA
SSR03918	Chr3	10288671	TGAGGGTGAGACAACAAATCA	TGTGTTTGACAAAGGAAAGGAA
SSR17751	Chr3	16484224	TCCAACGGAAAATTACAAGGA	TCAATTGTTGGATTCATGTCAA
SSR00525	Chr3	16448743	GGGCAGTGAAATTGGAGGTA	TTAAATAATGGGCTGGGCTG
SSR06210	Chr3	18294012	TTGGAAAAGTCGCCAAACTT	TCCATGTCTGCTTTTGATTCC
UW084149	Chr3	20434085	TCATCTGCTTCATTTCTTGGAA	GCTCCAGAATCCAAGATCCA
UW084363	Chr3	23381036	CGCGGCCAATAGTATTTAGG	TTTTGTTGGTGTAATGGGTGA
SSR10357	Chr3	24792610	AAGAAGTATGCGAGGTAAGGGA	GCCAAGAAGTAAGAAGTGGTTGA
UW043623	Chr3	26119679	AGAGTCACCCCTCCAAACAA	CGTACGAAAAACCTCTATTCCC
SSR03621	Chr3	26881469	CCCAGACACTTTTACACAACCC	TTCACCAACCCGTTTTCTTC
SSR16667	Chr3	27747120	TTTGCAGAGGGCAAAGAAAG	TCGGTGGAGGGATTCATAAC
UW085395*	Chr3	28952274	AAAACCCCTTCCCATTTCC	AAAAACAACTTTCACCCTCCA
UW085093	Chr3	31281298	AAATCAAAAGGCCAACATCC	GGGAATTAAAGTGAGGAAAAGC
UW085098	Chr3	31281291	AAAAACCAAGTGCTTGACTGG	ACGTNCTTGATTTAGGGAATTAAA
SSR04122	Chr3	32321837	GCCAGGATCAGAAGACGAAG	CTCTTCTCTCTCCCCGGACT
SSR20338*	Chr3	32281217	TGATGATCCCACACGTCAAG	TGGTGAAAGGTGGTGTGAGA
SSR13436	Chr3	33178575	CAAATCCAAGTTTGGTGGAGA	TTGCCAAAAATCATGTGTCG
SSR17582*	Chr3	not found	CCGGACGCCAATATATGAAC	GAACCGACAAACCACAAACC
SSR06791	Chr3	37388869	TTTGTAGTTTGAGAACTCAAGTTGG	TGGTGTTTGGTTGTCCTGAG
SSR19521	Chr3	37754487	CAACCACACACAAATTCCCA	ATATGCCGCCCTAGAAAACA
SSR21652	Chr3	38893115	TTGGGTGGTATGGTTATGGAG	ATAACCCCCTTTTTCCCCTT
UW019153*	Chr4	777078	AGTGGCATCCATTCTCTTGG	TGGTGATGCATGGAAGTGAT
UW084279*	Chr4	1654262	CATGTGTGACGCTTCTTTATTTTT	TGGTGCTCCCTTTCTACACA
SSR22231	Chr4	1654262	CATGTGTGACGCTTCTTTATTTTT	TGGTGCTCCCTTTCTACACA
SSR19380	Chr4	not found	CATGCAATTATCACGTGAAGG	AAATACCTTTTCACTTCTCCCTTTT
SSR00012	Chr4	4114683	TCTCACCATGGTCACCTAATG	GGTCATTGAAGAGTCAAGTTGG
SSR17024	Chr4	4213780	GATGTCACCGAACCAAGTGA	CCCACAAAGAAGGTTTCAGA
SSR33769	Chr4	5366462	TCACAAATTAAAACAACATATGACACA	TGTTCGTATTTTTACGATCTCATCA
SSR19044	Chr4	7481021	TGAAAAGAACATATGGGGCA	TGCAAACATAACAATTCGATCC
UW029413	Chr4	13410106	GGAGTGAAATGAAAACAAAATGG	TCCTTTCACTTTTATCATTGCTCA
SSR05125	Chr4	13529693	TGGCTCCTTCACATTGTTGT	TGGGAAAAAGGGTATGGAAA
SSR21563	Chr4	17666521	GCAAGGAGTGAACAAACGGT	GTTCTCCACCATAACCCCCT
SSR26165*	Chr4	15188683	TCTTTTGTTGGTGAAAATTGAAA	CCTTCTCATGTGTATTGTCTTTTG
UW084025	Chr4	16589875	GCCTAGCAAATCACAAGAAT	ACTTTCACCCTCACTTCTCA
SSR17406	Chr4	21106655	GAGCCATCCATCAGAGAGAGA	ACCCACAAGCTTCAGAGGTC
UW063063	Chr4	22142028	TTCAACTGTCCAACCACACAA	CAGTGGCAGAGGACAAACAA
UW084519	Chr4	22937314	GGTAAGAGATGATCTTCGAAAGG	TTCCATTCATATTCTTCCAATGC
SSR13511	Chr4	23140285	ACAACCACAGAAGGCACTCC	GATTGCCAGAAGGAACCAAA
UW084884	Chr4	23203349	ACGTGGCCCATGTTATTGTA	GGCAGCAGAATCGTAGATGA
CSWACC2	Chr4	22898384	TTGGCGTTGGAACTCCTGATGTTT	CCTCCTCAAGACTTGAGAGACGAT
UW085184	Chr5	3845488	CATAAGCTCCCCTCATCTGC	GAATCAAAATGATAGATGAAGTGC
UW085185	Chr5	4117488	CAATCGGTAAAAGCATGCAA	TTCGTATCATATTCTCCACGTTTC
SSR14876	Chr5	4729156	TTTAGAAGGCAAAAATGTTGGTT	TGCTTCGTCAATGAATGAATG
SSR21675	Chr5	not found	AAAAATGGGGATGGCATTTC	TCAAATTCTATCGATAATCAAGCA
UW063357	Chr5	6131683	TGGAGTGTTCACCACAGCAG	TGATACCAAAACTGGCCCTC
SSR00398	Chr5	6616768	ATTCAAACCCCGTTTAACCC	AGTGAAAATGGCGGAAACTG
SSR10795	Chr5	7589983	CATCAAAATACCTCCATCTCCA	GCATGAATAGCATGGGGTTT
SSR15564	Chr5	8182812	TGGATTGTCATCTCATTGGC	GGTGAGTGGTAATTTTATGAATTTTG
SSR03341	Chr5	9592625	TGCGAGTATTTCTGCATGTTG	TTCCTTGGGAAAGGGAAGAT
SSR07057	Chr5	10155110	CCATTTGGGTTCTCACAACA	CCCATTTTCACAGCTCCATT
SSR19178*	Chr5	13662372	CCGTTCCTAGAATAGCGTGT	CCCACGCCTTCTATTCTACA
SSR13420*	Chr5	14077253	GGGTTTGGGTTGGTTTAGGT	CTTTCATCACACCCTCCTCC
UW084351	Chr5	14150326	GAAACACAAAGTTAAAACAAAAATCC	GACATCACGACGTGGAACC
SSR07531	Chr5	not found	GAGTCCGTTGGCTTATTTCAA	TCCCTCTTTGTCGGTCCATA
SSR15818	Chr5	18966313	GGACATGTCAACTCCCCTGT	GCCTCTAGCCTGAAAGACCA
UW084138	Chr5	18656986	TGAATCGATGAATGAAATCCA	TGTCATGTCCACCAATAACACA
UW084175	Chr5	27939701	TCAAAATTACAAAAAGGTCCATGA	CTCACATTTGGGTAGCCTGT
SSR11858*	Chr6	866544	CCCTTCTCTCTCCTTCAATCC	GTTTGCATGGTGAAATGTGG
370*	Chr6	1038773	TGAGGGGATAATAGCTTCTTGA	TGCTGTCTAGAGGTGAGATTTGA
SSR26654	Chr6	4192009	CACATGAATCGGATTTTGGA	TGCATGATTATGATCTTAGAAAACG
SSR07198*	Chr6	5259834	AACAACAGTTGCATTTTTAGATTTT	GGTGAGAATTTGTTGGTCTATCG
SSR16451*	Chr6	9628982	CGTGGCATAAAACCACGAAT	TTTCATCAAATTCAACAAAACCC
SSR06500	Chr6	10260868	TGACAAAACACTACCCACCG	AGCAAATTCAACCGTTCATGT
UW085174	Chr6	10223511	TCCAAAACAAGAGACGACCA	AAGGGTGGGAGAAAAATGAA
SSR07248	Chr6	10781534	CGATTGGAAAATATCGGCAC	CGAATCGCCTTCAGTTCTTT
SSR01331	Chr6	10548447	CGGGATTTACCCCTCACATT	GTGGGACCGAGAAGTTTGAT
SSR00134*	Chr6	11519639	CCAGAAGGCTAAAGGTGGAG	GTAATGTTCTGGCCAAGCG
SSR31399*	Chr6	11607412	CCGAGGATACCCATCTCTGA	AGAAGAACACCTGGAACAGACA
SSR19174*	Chr6	19261214	TGCCGTACACAAATTTCAAATAC	GAAGTATAATATGCACAAATCCCA
SSR19165	Chr6	21344780	AATCCACGTTGGTTGTCGTT	GAAGGGCCAAAAATGTTTCA
SSR16005	Chr6	21343126	CTCCACGAACCTTCCTTCAC	ATTGTTGGGCTTGGTTCAAT
SSR12898	Chr6	24773474	AAGAGGGGAAAATGGGAAGA	TTGTTTTCGTTTACTAATTTCTTTTG
CSWCT28	Chr6	25079405	GAATTCAAAAGCATTTCAAAACTA	GAATTCAATTGGGTTTTTGAACCC
SSR20218	Chr6	25498471	CTGGTGGGTTTTCTGAAACG	TCGCCCACGTCCTCTATATC
SSR21561	Chr6	26763364	TTGGAATCAAACAAAGAAAGAAA	GGCAAATTTTGGGTAGACGA
UW083886	Chr6	28113561	TTGCCCTTTGTCCTAGGTTG	GGGTCGGTGCAGTTTTGTAA
SSR29620	Chr7	227012	AATTGGACCTTTTGAAGCCC	ATCATCCCATGTGAGGAAGC
SSR30647	Chr7	not found	GAAATGAGAGCAAGTTGCAAAA	AGGCGTAAATCTGACCGTTG
SSR14797	Chr7	3233184	CCCTAAACCAGAAGTCACCAA	TGTGTTTGTAAATGGTAAAGTCTTCAA
SSR04689*	Chr7	4414446	TCTCCGGCAGAAAGAAAAGA	TGCGTCTCCTTCTTCCTCAT
MU4104-1	Chr7	4493481	TTTCCCGCATTGATTTTCTC	GAGAAACGCTTCCCACAAAC
UW085402	Chr7	not found	CGGCGCCACTCAGTTAGAT	AAAACCATTAAATTGGAATGATAAA
UW084497	Chr7	8302433	CATGTCAATCACATTCAATAGAGACA	TTTTCTTCCAATTTATATGAAGTTTTG
UW085287*	Chr7	12562632	TTGTTAGTCTGGGTGATTATTTGG	TCGAGATTTATCCTAACAAAAATGTAA
SSR14861	Chr7	12975811	ATTTCTTCCCCCACCAAAAC	ATGAATCCTCCTCCCAGAGC
SSR29516*	Chr7	not found	GAAGTAGGGGTTGGGTTGGT	TCTCGGTCTCTTTGGCTTTT
CSWCT11	Chr7	15794964	ATAGGCAATATGGCTTCT	CACTTCAATGGAGTTTCG
SSR27320	Chr7	not found	ACCCTGCATCTCCTCCTTTT	TGCATATCATGCAACTACTCACA
SSR33278	Chr7	17526332	GCAAACGCAATTAAAACACG	GTTGGAATGAGGGAGTGAGC
SSR14654*	Chr7	16251682	TAGGAAAATTTCAGGCGACG	CCTCTCAAATCCCTCACACAA
Indel-T-3	Chr2	3640765	AGCTTCGATATTTGCCTGTTTATGA	TCCCATTTATTTAGAAGAGAAAGAGGGT
Indel-T-8	Chr2	4991957	TGTCAACCTAGTTGAGATGTTCGG	GGAAACAAGCCATTAAGAAAATGAA
Indel-T-47	Chr2	5643548	TCAAACGAAAGGTAAGGAGGAATG	AGGCCTGAAGAGAGCTTCAAAGTA
Indel-T-32	Chr2	5666594	CGGCGAAAGAGACTGAAAAGTAAA	CTCACTATTCCAATTCCCAACCG
Indel-T-34	Chr2	5725750	GAACTCCAAGCTCTGTCACCATTT	TGGTTGATCATAGATGTTTATCCATTG
Indel-T-39	Chr2	6208956	TTCATTTCATTTCTTATGGACGGA	TGGCAGAAAGAAAATATCAATTTCAA
Indel-68	Chr2	11950521	GTGAAGTTAGGAGACTCGCGGATA	GATGCCCAAAATCTGAAAATCAAC
Indel-66	Chr2	12200144	CAATGAGAGGAAGAGGAAGAGGAA	GGGGGATGTGAAAGGTAGAAAAAC
Indel-78*	Chr2	16487758	CCTCAAGAAGATTGGCAATGAAGT	CCTGTTTTTGGGCTTTCTAAGGTT
Indel-15	Chr2	18087928	GGGTGTGTTCCATTTATCATTTCA	GTGTTTCAAAAGTTGTCTTGAGTGG
Indel-87	Chr2	17441940	TCCCTCTTGTTTTCATTTTCACTAAA	GGTTCGTAACCTTCCAAATAATAATGA
Indel-99	Chr2	19011798	TTATTTATCTCCTTGGCTGGGTTG	GGCTATTAGCATATAGCAACAAGGTAGG
Indel-100	Chr2	19347167	TTGAGTTTGATAGCCGGATAGAGC	ACGTGGCAAGCTCTTTTTAATGAC
Indel-104	Chr2	20796299	TTTTCCAAAACTGGAAATACAGCA	CCTATTGGTCAAGAATCAAGAGTGG
Indel-29	Chr2	20810368	TGTTGTGTGAAACAGAAAATTGGAA	TCAAAGGATCCAAAATTCACATCA
* Represents distorted segregation markers at P＜0.05

## Sheet: Table S3
Chromosome	Marker numbers	Length（cM）	Mean marker interval（cM）
Chr1	26	114.1	4.4
Chr2	25	97.6	2.6
Chr3	22	139.4	6.3
Chr4	19	120.1	6.3
Chr5	17	117.1	6.9
Chr6	19	117.8	6.2
Chr7	14	102	7.3
Total	142	808.1	5.7

## Sheet: Table S4
Original accessions	Inbred line accessions	Genotype	Sexual type	parthenocarpy percentage
Amir	14405	North China	gynoecious	0.6125
Hazerd	14438	European	gynoecious	0.4625
JC3	14422	American	gynoecious	0.444
7011A	14496	American	gynoecious	0.427
Oumeijia	14427	European	gynoecious	0.3125
P02	14416	North China	gynoecious	0.2313
CC3	144135	North China	gynoecious	0.205
627	14415	American	gynoecious	0.1
Pingwang	14417	South China	gynoecious	0.0763
HH1-8-1-2	14418	Introgression Line	gynoecious	0
EC5	14435	European	gynoecious	0
Boothbyls Blonde	14424	American	monoecious	0.0178
Certified Organic Miniature White Cucumber	14425	American	monoecious	0.0178
JC1	14421	American	monoecious	0.0859
L8	14406	North China	monoecious	0.0178
Xintaimici	14419	North China	monoecious	0.0703
Poinsett 76	14410	American	monoecious	0.0278
Poinsett 97	14411	American	monoecious	0.0156
National Pickling Cucumber	14412	American	monoecious	0.0139
Beijing xiaoci	14403	North China	monoecious	0.156
Homemade Pickles	14426	American	monoecious	0.0803

## Sheet:  Table S5
Samples ID	Raw Base(bp)	High-quality Rate(%)	Clean Base(bp)	Error Rate(%)	Q20(%)	Q30(%)	Total		Chromosome 2
							SNP	InDel	SNP	InDel
EC1	10284025000	94.72	9741126200	0.03;0.05	97.49	91.68	654495	111890	83119	14772
8419s-1	10953627800	95.41	10450944800	0.03;0.04	97.54	91.82	510937	87967	52278	9462
Q20，Sequencing base quality values，when base quality is 20,sequencing error rate is 1%
Q30，Sequencing base quality values，when base quality is 30,sequencing error rate is 0.1%

## Sheet: Table S6
Gene ID	Physical location	Ortholog	Mutation(EC1→8419s-1 /loction)	Protein (EC1-8419S-1)	Annotation	Type
Csa2M061600	5013156-5017079	AT4G29920	﹒→T/5015454 CT→CTTT/5015422 TTTTTTTTTTTTAAAAAA→T/5014742	intron	Clp N-terminal; IPR023150 Double Clp-N motif	T
*Csa2M068680	5286210-5294421	AT1G19220	C→A/5293572	H→N	AUX/IAA protein; Auxin response factor	S
*Csa2M070230	5356348-5372042	AT4G04940	﹒→CTTTT/5356929	frame shift	WD40 repeat	T,S
			﹒→TCCC/5364086
Csa2M070310	5427208-5429443	AT3G12580	—	—	Heat shock protein Hsp70	T
Csa2M070330	5438206-5441522	AT4G30700	—	—	Pentatricopeptide repeat	T
Csa2M070890	5529425-5533572	AT1G29880	C→T/5532680	S→P	WHEP-TRS; Aminoacyl-tRNA synthetase class II (G/ H/ P/ S) conserved domain	S
Csa2M070910	5555545-5555834	—	C→G/5555745	R→S	Unknown	S
Csa2M071930	5572446-5572924	—	G→A/5572784	Q→R	Unknown	S
Csa2M072440	5585735-5588650	AT1G44770	﹒→GAA/5588273 ﹒→A/5587914 ﹒→G/5586297 ﹒→T/5586573 ﹒→GT/5586340	intron	Unknown	T
Csa2M072460	5597053-5602617	AT5G51040	A→C/5602592	M→R	Protein of unknown function DUF339	S
Csa2M072990	5650474 5656682	AT1G65610	A→G/5655260	T→A	Glycoside hydrolase family 9	T,S
Csa2M073000	5658442-5666788	AT1G65590	A→G/5659636 T→C/5665811	I→T I→V	Glycoside hydrolase family 20	T,S
			﹒→GTTT/5662990	frame shift
			CAA→﹒5666594
Csa2M061590	4990941-5009352	AT3G28430	﹒→CTT/5006376 ﹒→CT/5009082	frame shift	Uncharacterised protein family FPL	S
Csa2M062110	5054839 -5055206	—	TAAAAAAA→﹒/5055162	frame shift	Unknown	S
Csa2M062620	5162507-5181090	AT4G29900	TAAAAAA→﹒/5166524	frame shift	ATPase P-type transporter	S
Csa2M062650	5207996-5210191	AT5G20600	CA→﹒/5209643	frame shift	Nucleolar Nop52	S
Csa2M069200	5328497-5330024	AT2G30490	GTTT→﹒/5328601	frame shift	Cytochrome P450; Cytochrome P450 E-class group I	S
Csa2M070210	5340525-5341747	AT2G30490	GT→﹒/5340947	frame shift	Cytochrome P450; Cytochrome P450 E-class group I	S
Csa2M070220	5343440-5346862	AT5G20700	GAAAAA→﹒/5346696	frame shift	Protein of unknown function DUF581	S
Csa2M070280	5413462-5413756	—	GACACACACACACA→﹒/5413749	frame shift	Unknown	S
Csa2M070320	5432557-5437434	AT5G17420	﹒→GA/5434709	frame shift	Zinc finger RING-type; Cellulose synthase;	S
Csa2M070340	5443199-5455645	AT2G07180	﹒→TAA/5448014	frame shift	Protein kinase catalytic domain	S
Csa2M070870	5495532-5503657	AT2G24360	﹒→GTTTTTTTTT/	frame shift	Protein kinase catalytic domain	S
			5495929
*Csa2M070880	5520557-5526964	AT1G66340	GT→﹒/5526857	frame shift	Signal transduction response regulator receiver domain; Signal transduction histidine kinase hybrid-type ethylene sensor	S
Csa2M070900	5541547-5549943	AT5G16300	﹒→TC/5549418	frame shift	Vps51/Vps67	S
Csa2M070920	5562563-5563219	AT1G65620	CG→﹒/5563189	frame shift	Lateral organ boundaries LOB	S
Csa2M072480	5614981-5622494	AT5G36950	﹒→GAAAAAA/5616096	frame shift	Peptidase S1/S6 chymotrypsin/Hap	S
Csa2M072490	5624418-5641670	AT5G42390	TGG→﹒/5633800	frame shift	Peptidase M16 C-terminal	S
Csa2M060500	4798694-4800709	AT4G25850	—	—	OSBP(oxysterol binding protein)-related protein 4B	T
Csa2M060490	4794001-4794585	—	—	—	Unknown	T
*Csa2M058640	4372743-4376489	AT5G57710	—	—	Heat shock protein-related	T
Csa2M058630	4327806-4328432	—	—	—	Unknown	T
*Csa2M058620	4319569-4324459	AT2G42750	G→A/4319747	A→T	DNAJ heat shock N-terminal domain-containing protein	T,S
			T→C/4436748	N→D
			GAAAAAAAA→GAAAAAAAAA/4324459	frame shift
*Csa2M055050	4206906-4209419	AT1G73050	—	—	(R)-mandelonitrile lyase	T
Csa2M047820	4006422-4007127	AT2G18670	—	—	Zinc finger (C3HC4-type RING finger) family protein	T
Csa2M035500	3640212-3644602	AT5G16880	T→G/3643048	D→E	VHS domain-containing protein / GAT domain-containing protein	S
Csa2M035510	3645205-3650461	AT5G16890	C→A/3645414	P→T	exostosin family protein	S
Csa2M035520	3651846-3656792	AT4G30600	T→C/3655148	T→A	Signal recognition particle receptor alpha subunit family protein	S
			AAAGAAG→AAAG/3651921	frame shift
Csa2M035540	3664383-3668964	—	A→G/3664390	L→P	Unknown	S
			T→C/3664589	K→E
			T→C/3664946	T→A
			GAAAAAAAAAAA→GAAAAAAAAAA/3668964	frame shift
Csa2M036610	3728298-3742186	AT2G24120	T→P/3728500	A→C	SCA3 (SCABRA 3); DNA binding / DNA-directed RNA polymerase	S
Csa2M036680	3810547-3811716	AT2G24120	C→A/3810625	L→F	SCA3 (SCABRA 3); DNA binding / DNA-directed RNA polymerase	S
			T→C/3810779	N→S
			TC→﹒/3810621	frame shift
Csa2M036720	3840480-3844072	AT4G30480	G→T/3841739	A→D	Tetratricopeptide repeat (TPR)-containing protein	S
			C→T/3843770	A→T
Csa2M047830	4011486-4012823	AT5G57480	A→G/4012105	L→P	AAA-type ATPase family protein	S
			GC→﹒/4012627	frame shift
Csa2M049850	4065204-4069999	AT1G04850	A→G/4065641	T→A	Ubiquitin-associated (UBA)/TS-N domain-containing protein	S
			G→A/4069859	E→K
Csa2M050000	4157006-4161684	AT1G73050	C→T/4157939	E→K	(R)-mandelonitrile lyase	S
			G→A/4158148	S→L
			CAAA→﹒/4160836	frame shift
Csa2M059700	4444505-4448781	AT5G36930	T→G/4444977	K→T	Disease resistance protein (TIR-NBS-LRR class)	S
			G→A/4445415	S→L
			C→T/4446471	E→K
Csa2M059720	4458138-4466336	AT4G30210	G→T/4460459	L→M		S
			AGGGGGGG→AGGGGGGGGGGG/4466327	frame shift	ATR2 (ARABIDOPSIS P450 REDUCTASE 2)
Csa2M059840	4603076-4610475	AT3G11710	T→C/4603329	I→T	ATKRS-1 (ARABIDOPSIS THALIANA LYSYL-TRNA SYNTHETASE 1);	S
			C→A/4603374	T→N
Csa2M060430	4721309-4724038	AT1G58983	A→G/4723559	M→V	40S ribosomal protein S2	S
			G→T/4723779	R→I
			ATTT→﹒/4722284	frame shift
Csa2M061570	4910690-4929705	AT5G57160	G→A/4915409	A→T	DNA ligase (ATP)/ protein binding	S
			A→G/4926429	I→V
			A→C/4928818	Y→S
			CA→C/4929701	frame shift
Csa2M061600	5013156-5017079	AT4G29920	G→A/5013708	P→S	Heat shock protein-related	S
			A→G/5013827	L→S
Csa2M073020	5688599-5701598	AT5G16270.1	C→T/5705384	P→S	Sister chromatid cohesion 1protein 4	S
Csa2M073040	5708284-5708994	—	A→G/5708284	M→V	—	S
			T→C/5708531	S→P
			T→C/5708580	L→P
Csa2M073050	5709253-5709438	—	G→A/5709274	A→T	—	S
			G→A/5709278	R→K
			A→C/5709350	H→P
			C→T/5709377	P→L
			C→A/5709427	L→M
Csa2M073060	5714785-5709438	AT1G65540.1	T→C/5755137	I→V	Calcium-binding EF hand family protein	S
Csa2M074060	5739370-5749657	AT5G16520.1	A→G/5746484	K→R	unknown	S
Csa2M074070	5751076-5757151	—	T→C/5723469	N→D	—	S
Csa2M074090	5770233-5775097	AT5G48390.1	A→G/5773611	R→G	ATZIP4	S
Csa2M074110	5789810-5797736	AT1G79790.1	C→T/5793727	E→K	Haloacid dehalogenase-like hydrolase family protein	S
Csa2M074120	5800988-5805232	AT3G56550.1	T→C/5804623	I→V	Pentatricopeptide (PPR) repeat-containing protein	S
			G→A/5804769	S→L
Csa2M074130	5810883-5814239	AT1G69545.1	A→G/5812077	N→D	Lleucine-rich repeat family protein	S
			T→G/5812579	I→S
			T→C/5804623	C→R
Csa2M075330	6074521-6078655	AT5G41540.1	G→A/6078418	V→M	Disease resistance protein (TIR-NBS-LRR class)	S
Csa2M075420	6193043-6195453	AT1G04030.1	T→C/6193231	F→S	Unknown	S
			G→A/6194041	S→N		S
Of the 28 candidate genes, the strong candidate genes were marked with *.
﹒represents deletion at this location
S represents the candidate genes indentified by sequence analysis
T represents the candidate genes indentified by transcriptome analysis

## Sheet: Table S7
Gene ID	Annotation	Forward Primer	Reversed Primer	Fold value (EC1 vs. 8419s-1)
Csa2M061600	Heat shock-like protein(HSP)	TTCAATGTCGCTCTTAACCG	ACGTCGTTGATGAGCTTGAG	2.51
Csa2M070330	Pentatricopeptide repeat-containing protein (PPR)	TTGGCTCGTAAGGTGTTTGA	ACCAACATCGAGCATATCCA	1.82
Csa2M073000	Beta-hexosaminidase 3(HEXO3)	AGATGCCTTCATTCCCAAAC	GCATGTCCAGGAACATCAAC	1.73
Csa2M070230	WD-40 repeat family protein(WD40)	TTTGCTGCTGTGTTTCATCA	TAACAGATCCTCGCGTTGAG	1.64
Csa2M072990	KOR2	TGGCAAATTTGTTTGCTGAT	TGTTCAAAGGGTTATTGCCA	-2.11
Csa2M072440	Conserved hypothetical protein(CH)	CCTTTCAGGGAAGCTACAGG	GGCTTCATGGCTAACATTCA	-2.95
Csa2M070310	Heat shock protein 70(HSP70)	TGGTTGGTGGGTCTACAAGA	CCTGAACAGCAGCTCCATAA	-3.04
Csa2M060500	Oxysterol binding protein-related 4B	TGTTGACCCAAAGGGTGTTA	CCTTTCTTCCACTGCCATTT	1.88
Csa2M060490	unknown protein	GGGAAGATTGGAGGTGTACG	AATCAATCCTCCCGCAATTA	3.43
Csa2M058640	Heat shock protein-related	GTGACGTAACGACCGATCAC	GCTGTGCTTGATTGGAGAGA	-3.84
Csa2M058630	unknown protein	GGTTACAAAGATTTGGCGAGA	TTGGAACTCTCCATTTCATCA	2.12
Csa2M058620	DNA heat shock N-terminal domain-containing protein	CCACGAATTTCTGCATGTTC	GCAAGATCCTTTGTGCTTGA	1.77
Csa2M055050	(R)-mandelonitrile lyase	CCACCATCGTTTAGCCTTCT	CAAACGAAGTGAGCCTTCAG	-2.46
Csa2M047820	Zinc finger (C3HC4-type RING finger) family protein	TAGGAGACTTGGTGGGTGTG	AACACATCGTCGGCATAGAG	-2.19
